# Supplementary material for: Effects of pH on the Pathogenicity of Escherichia coli and Klebsiella pneumoniae on the Kidney: In Vitro and In Vivo Studies
Source: Int J Mol Sci. 2024 Jul 19;25(14):7925. doi: 10.3390/ijms25147925 (PMC11277208; doi:10.3390/ijms25147925)
Supplement: Supplementary file 1 [file ijms-25-07925-s001.zip]

Archive with 1 entries (1 files):
- ijms-3076093-supplementary.pdf
